# Supplementary material for: Barrier Diamond-like Carbon Coatings on Polydimethylsiloxane Substrate
Source: Materials (Basel). 2022 May 29;15(11):3883. doi: 10.3390/ma15113883 (PMC9181918; doi:10.3390/ma15113883)
Supplement: Supplementary file 1 [file materials-15-03883-s001.zip]

Archive with 1 entries (1 files):
- materials-1725502-supplementary.pdf
